# Supplementary material for: Imaging dynamic mTORC1 pathway activity in vivo reveals marked shifts that support time-specific inhibitor therapy in AML
Source: Nat Commun. 2021 Jan 11;12:245. doi: 10.1038/s41467-020-20491-8 (PMC7801403; doi:10.1038/s41467-020-20491-8)
Supplement: Supplementary file 7 — Source Data [file 41467_2020_20491_MOESM7_ESM.zip]

Archive with 28 entries (25 files):
- Source data/
- Source data/Fig 2.xlsx
- __MACOSX/
- __MACOSX/Source data/
- __MACOSX/Source data/._Fig 2.xlsx
- Source data/Supplemntary Fig 6.xlsx
- __MACOSX/Source data/._Supplemntary Fig 6.xlsx
- Source data/.DS_Store
- __MACOSX/Source data/._.DS_Store
- Source data/Fig 4.xlsx
- __MACOSX/Source data/._Fig 4.xlsx
- Source data/Source data.docx
- __MACOSX/Source data/._Source data.docx
- Source data/Supplementary Fig 1.xlsx
- __MACOSX/Source data/._Supplementary Fig 1.xlsx
- Source data/Fig 5.xlsx
- __MACOSX/Source data/._Fig 5.xlsx
- Source data/Supplementary Fig 2.xlsx
- __MACOSX/Source data/._Supplementary Fig 2.xlsx
- Source data/Western raw data.pdf
- __MACOSX/Source data/._Western raw data.pdf
- Source data/Supplementary Fig 4.xlsx
- __MACOSX/Source data/._Supplementary Fig 4.xlsx
- Source data/Fig 1.xlsx
- __MACOSX/Source data/._Fig 1.xlsx
- Source data/Supplementary Fig 5.xlsx
- __MACOSX/Source data/._Supplementary Fig 5.xlsx
- __MACOSX/._Source data
