# Supplementary material for: Imaging dynamic mTORC1 pathway activity in vivo reveals marked shifts that support time-specific inhibitor therapy in AML
Source: Nat Commun. 2021 Jan 11;12:245. doi: 10.1038/s41467-020-20491-8 (PMC7801403; doi:10.1038/s41467-020-20491-8)
Supplement: Supplementary file 7 — Source Data [file 41467_2020_20491_MOESM7_ESM.zip › Source data/Fig 2.xlsx]

## Sheet: Sheet1
Fig.2b			Fig.2c			Fig.2d					Fig.2e					Fig.2f									Fig.2g					Fig.2h					Fig.2i			Fig.2j
1 Week	1 Month		AML (% of BM)	iRFP/mVenus MFI		1W	2W	4W	5W		Day 3 (DMSO)	Day 3 (Rapamycin)	Day 6 (DMSO)	Day 8 (Rapamycin)		mTORC1 low				mTORC1 high					1 week mTORC1 low	1 week mTORC1 high	1 month mTORC1 low	1 month mTORC1 high		ckit+lin- (1 week)	ckit-lin+ (1 week)	ckit+lin- (1 month)	ckit-lin+ (1 month)		ckit+lin-	ckit-lin+		Venus-high	Venus-low
0.0622296	0.0368072		33.294	2.62891		3.00262	0.966486	1.00168	1.06201		30	6.39	5.84	4.13		0.1M_CM	0.1M_FM	1M_CM	1M_FM	0.1M_CM	0.1M_FM	1M_CM	1M_FM		25	60	11	24		17.9	49.6	63.9	84.5		2.53	13.7		1.16906	3.02758
0.0596189	0.033191		7.3748	3.62428		1.93299	2.36183	1.18747	1.13546		25.4	6.63	5.67	4.43		60.8	90.8	65.7	92.1	74.3	94	78.5	94.5		24	45	8	22		14.8	44.1	59.9	80.1		2.35	11.4		0.905276	3.13949
0.0572515	0.0265181		22.9858	2.89319		1.90534	0.817272	1.09416	1.14746							63.2	90.9	69.1	91.8	78.3	92.9	79.9	94.2		26	42	8	11		17.7	45.9	69.3	80.9		1.86	7.71		0.913269	3.05356
0.0909432	0.0309019		33.2878	2.3715		2.38594	1.06363	1.1934	0.878974							64.2	90.2	67.5	89.7	77.2	92.3	81.7	92.9		21	59	10	23		8.72	38.7	85.9	84.7		2.81	7.87		0.773381	2.66387
0.0902907	0.0297866		85.262	1.78258																					23	57	10	14		13.9	42.4	78.8	80.1		0.79	4.37		1.23901	3.40128
0.0482864	0.0313366		81.7068	2.04161																					28	46	8	14		20	50.7	81.2	81.5		0.8	4.36
			76.302	1.80537																					31	54	11	16
			76.6479	2.00335																					24	56	10	20
			0.633	5.07087																					17	39	9	13
			0.46368	3.68072
			0.51045	3.7498
			3.264	3.92988
			84.681	1.47988
			84.293	1.60322
			87.1958	1.57295
			91.3407	1.48778
