# Supplementary material for: Imaging dynamic mTORC1 pathway activity in vivo reveals marked shifts that support time-specific inhibitor therapy in AML
Source: Nat Commun. 2021 Jan 11;12:245. doi: 10.1038/s41467-020-20491-8 (PMC7801403; doi:10.1038/s41467-020-20491-8)
Supplement: Supplementary file 7 — Source Data [file 41467_2020_20491_MOESM7_ESM.zip › Source data/Supplemntary Fig 6.xlsx]

## Sheet: Sheet1
6a								6b								6c
	CT_1	CT_2	CT_3	Rapa_1	Rapa_2	Rapa_3			CT_1	CT_2	CT_3	Rapa_1	Rapa_2	Rapa_3		Ctrl	Rapa	Ctrl	AZD0855	Ctrl	MLN(0128)	Ctrl	RAD001
THP-1	1.56177	1.58479	1.5706	0.543537	0.537374	0.537808		HL60	1359750	1381375	1400515	12230	1031065	1162395		174890	96910	191760	17850	182615	19115	171660	94380
HF6	0.888178	0.883392	0.853898	0.307863	0.294977	0.303684		K562	2538975	2518455	2578400	1442635	1373560	1376160		184160	94840	170080	23505	176380	17125	164750	93365
KSL-AML	1.77904	1.83925	1.82715	0.30888	0.305773	0.306026		MM6	2391645	2463670	2487625	1453245	1495785	1376285		207490	113715	169125	19305	180930	21620	168920	89435
FM4	7.63359	7.75795	7.60456	0.554047	0.551998	0.547226		MOLM14	1448700	1262220	1392975	688250	947530	945145
								MV4-11	1274520	1335010	1294325	494120	1054380	984640
								NOMO1	2.09629e+06	2165090	1878005	862920	1445230	775915
								THP-1	1574920	1678025	1567470	931775	577280	1215870
								U937	2.05519e+06	2371170	2254985	1549075	1831600	1188880
