# Supplementary material for: Imaging dynamic mTORC1 pathway activity in vivo reveals marked shifts that support time-specific inhibitor therapy in AML
Source: Nat Commun. 2021 Jan 11;12:245. doi: 10.1038/s41467-020-20491-8 (PMC7801403; doi:10.1038/s41467-020-20491-8)
Supplement: Supplementary file 7 — Source Data [file 41467_2020_20491_MOESM7_ESM.zip › Source data/Fig 4.xlsx]

## Sheet: Sheet1
Fig.4b			Fig.4d			Fig.4e			Fig.4f			Fig.4j
Day	AML(%)		Day	mVenus		Day	P4EBP		Day	PS6		Gene	logFC(mTORC1 high/low)	logFC(Treatment/No Treamtent)
NT	98.3486		NT	117.364		NT	110.348		NT	-330		Abcf2	-0.157969	0.642112
NT	103.091		NT	112.942		NT	69.9503		NT	345.714		Acaca	0.00691991	0.572566
NT	83.1052		NT	114.313		NT	103.028		NT	168.571		Acly	0.3412	0.0246783
NT	101.623		NT	110.5		NT	116.674		NT	215.714		Acsl3	-0.928943	0.649578
NT	102.639		NT	90.7215		NT	84.9859		NT	98.8771		Actr2	0.267084	-0.207094
NT	100.268		NT	93.0767		NT	135.377		NT	116.633		Actr3	0.312246	-0.299333
NT	105.462		NT	78.3564		NT	97.7792		NT	105.097		Add3	0.333192	-1.34201
NT	105.462		NT	82.7261		NT	81.858		NT	79.3925		Adipor2	-0.160331	0.145898
NT	104.388		NT	107.582		NT	132.611		NT	125		Ak4	-0.188517	1.59345
NT	100.616		NT	108.218		NT	104.653		NT	98.7705		Aldoa	0.311765	-0.307575
NT	91.6307		NT	101.637		NT	91.3474		NT	90.1639		Arpc5l	0.148231	-0.323844
NT	98.1758		NT	98.6157		NT	91.0484		NT	104.098		Asns	-0.11741	1.00295
NT	103.057		NT	90.0566		NT	90.1514		NT	92.623		Atp2a2	-0.297382	0.783
NT	98.7304		NT	98.3426		NT	98.6731		NT	106.967		Atp5g1	-0.520615	0.658852
NT	104.832		NT	98.4749		NT	90.8989		NT	78.2787		Atp6v1d	0.286056	-0.134051
NT	95.0696		NT	104.54		NT	100.617		NT	104.098		Aurka	-0.10985	0.576927
NT	103.501		NT	92.5325		NT	117.235		NT	120.245		Bhlhe40	0.386804	-0.968323
NT	102.277		NT	122.859		NT	109.886		NT	57.0792		Btg2	0.232493	0.23998
NT	108.857		NT	77.6693		NT	102.187		NT	112.822		Bub1	-0.49735	0.317051
NT	44.7896		NT	97.3384		NT	70.6912		NT	109.853		Cacybp	-0.373224	0.956599
NT	108.511		NT	96.7376		NT	135.694		NT	116.923		Calr	-0.369462	0.908712
NT	106.779		NT	107.016		NT	103.993		NT	98.4615		Canx	-0.0720858	0.352494
NT	108.857		NT	105.075		NT	86.9494		NT	92.9915		Ccnf	0.494278	0.569655
NT	107.587		NT	104.216		NT	73.3635		NT	91.6239		Ccng1	0.10256	1.60069
NT	108.395		NT	106.141		NT	118.102		NT	116.869		Cct6a	-0.301244	0.892108
NT	106.202		NT	90.3542		NT	81.8982		NT	83.1309		Cd9	0.313697	-1.33412
NT	109.55		NT	82.3549		5	155.535		5	569.286		Cdc25a	-0.306724	0.299564
NT	88.1939		NT	110.24		5	186.805		5	1985.71		Cdkn1a	-0.524248	3.35572
5	53.4086		5	63.6696		5	133.665		5	1871.43		Cfp	0.504444	0.160095
5	21.5667		5	55.2402		5	189.426		5	1528.57		Cops5	-0.309485	0.667111
5	83.331		5	62.8752		5	320.21		5	935.238		Coro1a	0.340636	-0.889762
5	76.8948		5	81.0389		5	124.759		5	628.688		Cth	-0.574077	0.527105
5	89.523		5	48.9884		5	410.324		5	1373.17		Ctsc	-0.402253	1.53359
5	107.05		5	76.017		5	228.521		5	1373.17		Cxcr4	0.236863	-1.44162
5	97.843		5	62.7834		7	152.018		7	62.396		Cyb5b	0.203303	0.494229
5	92.1854		5	51.7289		7	189.834		7	79.3764		Dapp1	0.0967477	-0.0117391
7	7.52011		7	36.7072		7	189.459		7	62.4929		Ddit3	-0.430688	-0.0256582
7	8.29922		7	39.668		7	172.068		7	77.0337		Ddit4	0.2875	0.731906
7	27.2124		7	17.6306		7	111.075		7	97.7778		Dhcr7	-0.196031	0.37068
7	4.27946		7	22.6151		7	243.886		7	240.684		Dhfr	-1.02603	1.0148
7	0.1664		7	83.9592		7	226.925		7	368.547		Ebp	-0.0691465	0.144022
7	38.161		7	16.2469		7	145.574		7	209.231		Edem1	-0.0484052	-0.0257769
7	42.2655		7	48.0183		10	187.83		10	36.7072		Eef1e1	-0.298145	1.11792
7	60.6804		7	44.5892		10	193.724		10	12.0648		Egln3	0.514798	0.0670411
7	20.0861		7	52.7839		10	91.2361		10	35.3576		Eif2s2	-0.289709	0.78445
7	37.6325		7	58.2488		14	95.8326		14	79.918		Elovl5	-0.0225494	-0.235647
7	19.7397		7	25.2698		14	116.464		14	94.2623		Eprs	-0.10033	0.613336
7	47.0983		7	46.0199								Ero1l	0.41292	-0.138826
10	34.6648		10	41.5093								Etf1	-0.237883	0.675078
10	12.8723		10	18.9939								Fads1	-0.22371	0.23465
10	37.7135		10	13.9944								Fam129a	0.506279	-1.15006
10	100.949		10	21.0025								Fdxr	-0.108361	0.3737
10	91.8526		10	20.4395								Fgl2	-0.324599	-0.315288
10	96.2899		10	63.5504								Fkbp2	-0.507325	-0.0273931
14	28.4545		14	14.5908								Gapdh	0.107183	0.0227485
14	56.2315		14	43.5641								Gbe1	0.320282	-0.312311
14	110.935		14	90.4022								Gclc	0.328182	0.0535609
14	83.8073		14	92.9247								Gga2	-0.728506	0.596285
												Gla	-0.313854	0.560231
												Glrx	0.497721	-0.20613
												Gmps	-0.396745	0.530887
												Got1	0.300774	0.361265
												Gsk3b	0.50219	-0.7665
												Gsr	0.0449197	0.49429
												Gtf2h1	0.00869193	0.949149
												Hk2	0.221441	-0.601711
												Hmbs	-0.221711	0.239136
												Hmgcr	0.00840157	0.153903
												Hmgcs1	0.000732883	-0.124795
												Hsp90b1	-0.339147	0.956406
												Hspa4	-0.097223	0.68185
												Hspa5	-0.248705	1.08049
												Hspa9	-0.47315	1.24098
												Hspd1	-0.704647	1.3574
												Hspe1	-0.850171	1.25024
												Idh1	0.277775	-0.239197
												Idi1	-0.711742	0.367024
												Ifi30	-0.409535	0.97427
												Ifrd1	0.0796116	-0.186183
												Immt	-0.383588	0.517917
												Insig1	-0.522963	0.376729
												Itgb2	0.605992	-0.714076
												Ldha	0.278683	0.598092
												Ldlr	0.264745	-0.320409
												Lgmn	-1.47928	2.85816
												Lta4h	0.219005	-0.0811565
												M6pr	-0.212704	0.298967
												Map2k3	0.227914	-0.259417
												Mcm2	-0.368998	0.610032
												Mcm4	-0.472139	0.651778
												Mllt11	-0.993124	-0.121741
												Mthfd2	-0.135659	0.976857
												Nampt	-0.383168	-0.0564218
												Nfil3	0.157576	0.866924
												Nfkbib	-0.0834354	0.259086
												Nfyc	-0.190228	-0.53509
												Nmt1	0.0967489	0.352405
												Nufip1	-0.801667	1.04691
												Nup205	-0.982959	0.6751
												P4ha1	-0.298934	-0.165335
												Pdap1	-0.453729	0.597287
												Pdk1	-0.0224464	0.738679
												Pfkl	0.189184	0.140331
												Pgk1	0.214251	0.252844
												Pgm1	0.273317	0.319235
												Phgdh	-2.29897	0.863502
												Pik3r3	-0.186377	0.836583
												Pitpnb	0.0891288	0.0147198
												Plk1	-0.112798	0.452776
												Pno1	-0.603767	1.26131
												Pnp	-0.262973	0.25724
												Polr3g	-1.38706	0.86147
												Ppa1	-0.724736	1.50092
												Ppia	-0.342084	0.382278
												Ppp1r15a	-0.37034	1.1287
												Prdx1	-1.02162	1.23828
												Psat1	-0.989802	1.56719
												Psma3	-0.158347	0.429437
												Psma4	-0.078953	0.254433
												Psmb5	-0.0766738	0.421352
												Psmc2	-0.123879	0.386296
												Psmc4	-0.29777	0.33245
												Psmc6	0.0976195	0.168423
												Psmd12	0.10227	0.569926
												Psmd13	-0.0522676	0.509609
												Psmd14	-0.0393058	0.741886
												Psme3	0.0466379	0.868851
												Psmg1	0.0406624	0.628629
												Psph	-0.544828	0.530725
												Qdpr	-0.0637442	0.197054
												Rdh11	0.197161	-0.0600984
												Rit1	0.323414	-0.192644
												Rpa1	-0.00333956	0.437512
												Rpn1	-0.638518	0.606989
												Rrm2	-0.675219	1.2316
												Rrp9	0.0789705	0.803539
												Sdf2l1	-0.51832	0.807537
												Sec11a	0.00079129	0.315324
												Serp1	0.185385	-0.131905
												Shmt2	-0.864651	0.902096
												Skap2	0.0244427	0.0576001
												Sla	0.502669	-0.29837
												Slc1a5	-0.458716	0.931301
												Slc2a1	0.214803	1.10852
												Slc2a3	0.580597	-1.52489
												Slc37a4	-0.0991302	0.106465
												Slc6a6	0.103902	-0.0984895
												Slc7a11	-0.0677835	1.06724
												Slc7a5	-0.507558	1.6379
												Slc9a3r1	0.200731	-0.362231
												Sord	0.266595	0.0112764
												Sqle	-0.330508	0.679928
												Sqstm1	0.142341	-0.280342
												Srd5a1	-1.36087	-0.076316
												Ssr1	-0.215831	0.488733
												Stard4	0.255608	-0.439091
												Stip1	-0.105913	0.731237
												Tbk1	0.144788	0.247208
												Tcea1	0.118894	-0.200443
												Tes	0.38864	-0.196534
												Tfrc	-0.0900455	0.363922
												Tm7sf2	0.33756	-0.402041
												Tmem97	-0.740828	1.06946
												Tomm40	-0.420989	1.01414
												Tpi1	-0.113562	0.225554
												Trib3	-0.550781	0.687086
												Tuba4a	0.0250496	0.284271
												Tubg1	-0.284728	0.551137
												Txnrd1	0.0604043	0.657152
												Ube2d3	0.195483	0.174801
												Uchl5	-0.180302	0.505035
												Ufm1	-0.106649	0.31875
												Ung	-0.453704	0.934347
												Uso1	-0.35788	0.672568
												Wars	0.0291467	0.676726
												Xbp1	0.00173344	0.244081
												Ykt6	0.18012	0.445349
