# Supplementary material for: Imaging dynamic mTORC1 pathway activity in vivo reveals marked shifts that support time-specific inhibitor therapy in AML
Source: Nat Commun. 2021 Jan 11;12:245. doi: 10.1038/s41467-020-20491-8 (PMC7801403; doi:10.1038/s41467-020-20491-8)
Supplement: Supplementary file 7 — Source Data [file 41467_2020_20491_MOESM7_ESM.zip › Source data/Supplementary Fig 1.xlsx]

## Sheet: Sheet1
1c			1e					1f
VenusMFI/iRFP	pS6K		Cherry (vehicle)	Cherry (HTM)	Cherry -TOSI(vehicle)	Cherry-TOSI(HTM)		Mock	S6KCA
2.7485	363		69.7	68.4	10.8	28.8		31.5	15
2.50986	274		67.4	69.5	12.6	28.7		33	14.5
2.43527	347		67	68.1	5.67	18.3		33.4	14.7
2.31582	234		70	69.2	5.87	22.8
2.42164	190
2.46886	657
2.48866	282
2.43666	441
2.03662	328
2.10159	624
2.21796	411
2.41947	287
2.67099	482
2.51828	150
2.34034	285
4.16937	113
4.29844	207
4.67228	179
7.42049	64.7
7.75674	99.4
7.75371	81.1
6.59441	73.7
5.54181	78.7
5.66578	102
