# Supplementary material for: Imaging dynamic mTORC1 pathway activity in vivo reveals marked shifts that support time-specific inhibitor therapy in AML
Source: Nat Commun. 2021 Jan 11;12:245. doi: 10.1038/s41467-020-20491-8 (PMC7801403; doi:10.1038/s41467-020-20491-8)
Supplement: Supplementary file 7 — Source Data [file 41467_2020_20491_MOESM7_ESM.zip › Source data/Fig 5.xlsx]

## Sheet: Sheet1
Fig.5b								Fig.5c					Fig.5e
0	1	3	6	8	10	12		Ctrl	TM(-3d)	TM(0d)	TM(5d)		Mock	Raptor
0.816349	0.446727	0.160075	0.351788	0.324092	0.726602	0.686947		13.3042	0.322177	0.204204	4.75525		0.0261479	3.46119
0.962633	0.41599	0.184759	0.530126	0.60949	0.714475	1.07312		16.2581	0.21634	0.267378	4.74076		0.049657	11.1129
1.30483	0.354469	0.21462	0.193531	0.354318	0.505116	0.904723		12.3253	1.1908	0.323416	5.78436		0.073656	8.3044
0.916185	0.407369	0.157102	0.244734	0.417889	0.676482	0.6255		7.5923	1.10793	0.387192	4.95927		0.100964	3.43273
								18.8842	2.24474	0.850098	5.31742		0.0868224	1.65575
								16.9676	1.75465	1.14608	7.61838		0.218869	1.1045
								4.82652	10.1608	1.0066	0.0218313		2.73969	7.82201
								7.54471	7.78183	0.468234	0.326548		0.998844	13.5337
														34.3138
														24.2322
