# Supplementary material for: Imaging dynamic mTORC1 pathway activity in vivo reveals marked shifts that support time-specific inhibitor therapy in AML
Source: Nat Commun. 2021 Jan 11;12:245. doi: 10.1038/s41467-020-20491-8 (PMC7801403; doi:10.1038/s41467-020-20491-8)
Supplement: Supplementary file 7 — Source Data [file 41467_2020_20491_MOESM7_ESM.zip › Source data/Supplementary Fig 2.xlsx]

## Sheet: Supplementary 2
2e
mTORC1 low	mTORC high
34	15
28	29
33	27
32	29
17	32
19	30
20	27
14	18
28	36
26	15
13	37
13	8
17	8
20	20
8	20
11	22
17	22
18	22
17	22
19	11
9	14
17	9
23	20
30	14
19	39
20	21
14	39
14	11
9	38
8	38
11	3
12	8
20	17
14	12
8	17
19	13
19	13
12	11
17	8
16	11
14	43
15	16
11	5
11	26
16	14
17	14
21	13
21	21
14	21
13	10
13	11
16	19
6	8
14	21
11	33
13	15
19	29
13	29
12	29
13	29
18	20
22	20
21	6
10	15
11	12
29	11
24
24
13
13
19
18
7
8
9
5
7
20
20
20
19
15
11
11
5
12
17
30
13
16
9
9
9
12
10
19
5
