# Supplementary material for: Imaging dynamic mTORC1 pathway activity in vivo reveals marked shifts that support time-specific inhibitor therapy in AML
Source: Nat Commun. 2021 Jan 11;12:245. doi: 10.1038/s41467-020-20491-8 (PMC7801403; doi:10.1038/s41467-020-20491-8)
Supplement: Supplementary file 7 — Source Data [file 41467_2020_20491_MOESM7_ESM.zip › Source data/Supplementary Fig 4.xlsx]

## Sheet: Sheet1
4a							4f			4g
time	Ara	mTORC1 high or low	Cell numbers	comment			mVenus			mouse	group	prop_intersect
0	0	mTORC1 Low	10367	The value for time 0 are from common input cells			No treatment	Treatment		1	NT	0.336302
0	0	mTORC1 Low	8237.63	The value for time 0 are from common input cells			15263	12002		2	NT	0.415493
0	0	mTORC1 Low	7001.75	The value for time 0 are from common input cells			15987	6883		3	NT	0.30619
0	0	mTORC1 High	28978.7	The value for time 0 are from common input cells			16653	6143		4	NT	0.296628
0	0	mTORC1 High	25879.6	The value for time 0 are from common input cells			17428	5232		5	Day5	0.465337
0	0	mTORC1 High	20715.9	The value for time 0 are from common input cells						6	Day5	0.582745
24	0	mTORC1 Low	9894.38				Ki67			7	Day5	0.505158
24	0	mTORC1 Low	9939.67				No treatment	Treatment		8	Day5	0.395308
24	0	mTORC1 Low	8233.28				0.9018	1.8631		9	Day7	0.366356
24	0	mTORC1 High	33216.8				1.1007	2.4628		10	Day7	0.456272
24	0	mTORC1 High	35135.6				1.0156	2.0633		11	Day7	0.519188
24	0	mTORC1 High	31351.4				0.9819	1.402		13	Day 14	0.526677
36	0	mTORC1 Low	8395.39							14	Day 14	0.423227
36	0	mTORC1 Low	8950.21							15	Day 14	0.131209
36	0	mTORC1 Low	9402.38							16	Day 14	0.545119
36	0	mTORC1 High	60236.9
36	0	mTORC1 High	58210.5
36	0	mTORC1 High	60403.2
48	0	mTORC1 Low	15555.1
48	0	mTORC1 Low	14288
48	0	mTORC1 Low	12705
48	0	mTORC1 High	105334
48	0	mTORC1 High	104859
48	0	mTORC1 High	88217.5
0	100	mTORC1 Low	10367	The value for time 0 are from common input cells
0	100	mTORC1 Low	8237.63	The value for time 0 are from common input cells
0	100	mTORC1 Low	7001.75	The value for time 0 are from common input cells
0	100	mTORC1 High	28978.7	The value for time 0 are from common input cells
0	100	mTORC1 High	25879.6	The value for time 0 are from common input cells
0	100	mTORC1 High	20715.9	The value for time 0 are from common input cells
24	100	mTORC1 Low	31599
24	100	mTORC1 Low	22501.8
24	100	mTORC1 Low	23534.9
24	100	mTORC1 High	30130.8
24	100	mTORC1 High	21413
24	100	mTORC1 High	24228.6
36	100	mTORC1 Low	31468.8
36	100	mTORC1 Low	35167.5
36	100	mTORC1 Low	40860.1
36	100	mTORC1 High	21672.4
36	100	mTORC1 High	24846
36	100	mTORC1 High	28724.1
48	100	mTORC1 Low	39442.7
48	100	mTORC1 Low	39251.9
48	100	mTORC1 Low	42519.9
48	100	mTORC1 High	36396.6
48	100	mTORC1 High	34562.8
48	100	mTORC1 High	40884.5
0	300	mTORC1 Low	10367	The value for time 0 are from common input cells
0	300	mTORC1 Low	8237.63	The value for time 0 are from common input cells
0	300	mTORC1 Low	7001.75	The value for time 0 are from common input cells
0	300	mTORC1 High	28978.7	The value for time 0 are from common input cells
0	300	mTORC1 High	25879.6	The value for time 0 are from common input cells
0	300	mTORC1 High	20715.9	The value for time 0 are from common input cells
24	300	mTORC1 Low	29978.4
24	300	mTORC1 Low	30339
24	300	mTORC1 Low	34167.5
24	300	mTORC1 High	15835
24	300	mTORC1 High	17739
24	300	mTORC1 High	20088.7
36	300	mTORC1 Low	43964.9
36	300	mTORC1 Low	48754.8
36	300	mTORC1 Low	45816.9
36	300	mTORC1 High	5889.06
36	300	mTORC1 High	6459.45
36	300	mTORC1 High	6431.37
48	300	mTORC1 Low	41290.1
48	300	mTORC1 Low	52200.1
48	300	mTORC1 Low	53667.8
48	300	mTORC1 High	6333.72
48	300	mTORC1 High	5612.1
48	300	mTORC1 High	7764.44
0	1000	mTORC1 Low	10367	The value for time 0 are from common input cells
0	1000	mTORC1 Low	8237.63	The value for time 0 are from common input cells
0	1000	mTORC1 Low	7001.75	The value for time 0 are from common input cells
0	1000	mTORC1 High	28978.7	The value for time 0 are from common input cells
0	1000	mTORC1 High	25879.6	The value for time 0 are from common input cells
0	1000	mTORC1 High	20715.9	The value for time 0 are from common input cells
24	1000	mTORC1 Low	26912.7
24	1000	mTORC1 Low	27929.1
24	1000	mTORC1 Low	26427
24	1000	mTORC1 High	21589.8
24	1000	mTORC1 High	22312.4
24	1000	mTORC1 High	21092.7
36	1000	mTORC1 Low	24568.7
36	1000	mTORC1 Low	37086.8
36	1000	mTORC1 Low	28206.5
36	1000	mTORC1 High	3428.84
36	1000	mTORC1 High	6071.92
36	1000	mTORC1 High	4136.51
48	1000	mTORC1 Low	46324.1
48	1000	mTORC1 Low	43968.5
48	1000	mTORC1 Low	43297
48	1000	mTORC1 High	4959.59
48	1000	mTORC1 High	5260.34
48	1000	mTORC1 High	4512.92
