# Supplementary material for: Imaging dynamic mTORC1 pathway activity in vivo reveals marked shifts that support time-specific inhibitor therapy in AML
Source: Nat Commun. 2021 Jan 11;12:245. doi: 10.1038/s41467-020-20491-8 (PMC7801403; doi:10.1038/s41467-020-20491-8)
Supplement: Supplementary file 7 — Source Data [file 41467_2020_20491_MOESM7_ESM.zip › Source data/Fig 1.xlsx]

## Sheet: Sheet1
Fig.1b						Fig.1c								Fig.1e					Fig.1f					Fig.1h			Fig.1j
Early response rate						hour	0	2	4	6	10	24		Venus/iRFP					WT		Mutant			Vehicle	Rapamycin		mTORC1 Low (Vechicle)	mTORC1 High (Vechicle)	mTORC1 Low (Rapamycin)	mTORC1 High (Rapamycin)
Full	1-100	1-80	NLSDeg	NLS_PDCD4(1-80)			3245	1631	1050	1244	1325	2311		Cont	RAD	RAP	TOR		IL-3/SCF-	IL-3/SCF+	IL-3/SCF-	IL-3/SCF+		7.0804	1.46703		27	56	22	28
1.07691	1.28324	1.60652	0.883421	3.09048			3336	1788	1112	1280	1347	2307		1.9624	8.71511	8.58329	5.60891		84.6	29.9	89.4	89.5		5.94438	2.04605		26	45	23	21
1.09753	1.22679	1.60082	0.909462	3			3316	1719	1052	1249	1335	2331		1.58639	9.18719	8.78937	3.95375		84.1	28.6	89.7	89.7		4.34113	1.53859		24	42	13	19
1.048	1.21496	1.60804	0.905703	3.15209										1.5996	9.40808	9.1847	5.31826		83.9	29.5	89.5	89.1					23	42	24	42
																											21	48	25	35
Late response rate														PS6													27	48	24	31
Full	1-100	1-80	NLSDeg	NLS_PDCD4(1-80)										Cont	RAD	RAP	TOR										18	42	28	47
1.24988	0.971692	0.677127	1.28979	2.20095										572	-5.56	-13.5	-17.3										20	40	19	29
1.27426	0.951469	0.620535	1.32505	2.07464										964	-2.98	-18.6	3.74										16	37	18	31
1.23337	0.961587	0.641127	1.33446	2.21578										518	7.4	-22	1.28										29	55	30	41
																											34	53	21	32
																											30	57	25	42
