# Supplementary material for: Imaging dynamic mTORC1 pathway activity in vivo reveals marked shifts that support time-specific inhibitor therapy in AML
Source: Nat Commun. 2021 Jan 11;12:245. doi: 10.1038/s41467-020-20491-8 (PMC7801403; doi:10.1038/s41467-020-20491-8)
Supplement: Supplementary file 7 — Source Data [file 41467_2020_20491_MOESM7_ESM.zip › Source data/Supplementary Fig 5.xlsx]

## Sheet: Sheet1
5b					5c							5d				5f
100nM 6hr	100nM 8hr	4uM 8hr	No treatment			AML(%)						Time(Min)	mVenus	Amcyan		NT	TX
4.57	7.92	16.73	6.5		Day	0	2	4	6	8		1	0.703529	0.17786		66	90
7.05	18.06	13.5	4.88			110.445	75.3483	66.3802	28.1755	111.226		2	0.695799	0.176008		54	85
5.29	15.28	14.12	5.26			107.185	68.4295	0.987145	28.691	98.1289		3	0.670925	0.143584		51	77
5.7	9.26	10.35	4.46			95.3514	44.2451	16.1021	0.000965875	65.2366		4	0.71563	0.176471		51	72
7.84	9.04	8.93	4.65			87.0189	100.141	19.7679		66.6329		5	0.726722	0.206576		50	70
8.53	15.86	13										6	0.70689	0.190365		49	65
5.17	10.89	9.28				Apoptotic cells (x10K)						7	0.724706	0.169986		49	65
6.55	15.75	11.04			Day	0	2	4	6	8		8	0.777815	0.21862		49	63
5.9	13.66	19.13				4.10925	25.3844	7.58701	2.6461	6.97865		9	0.747227	0.195924		49	63
7.95	7.95	20				3.17407	27.265	0.130185	3.03849	7.05888		10	0.798656	0.232978		47	55
5.89		6.38				2.45403	13.8981	17.1814	0	3.91065		11	0.693446	0.190828		46	51
		9.66				2.5143	32.4562	25.359		7.61589		12	0.778151	0.22603		46	48
		13.42										13	0.807058	0.239463		43	47
		17.97										14	0.75563	0.211209		42	46
		14.5										15	0.816135	0.253357		41	46
												16	0.796639	0.219083		41	45
												17	0.805714	0.240389		41	44
												18	0.929747	0.286707		39	44
												19	0.986218	0.28995		36	43
												20	0.993278	0.303381		35	41
												21	0.992269	0.311718		33	41
												22	1.00067	0.301992		33	40.5
												23	0.969075	0.292728		33	39
												24	0.99563	0.297361		33	38.5
												25	0.930421	0.284391		32	38
												26	0.97311	0.327003		31	38
												27	0.970757	0.272811		31	37
												28	0.909243	0.257991		31	36
												29	0.861849	0.258917		30	35
												30	0.88605	0.226957		29	34
												31	0.873278	0.246874		28.5	34
												32	0.863529	0.21723		27	33
												33	0.847731	0.214915		27	33
												34	0.82689	0.212598		25.5	33
												35	0.799664	0.177397		25	33
												36	0.880336	0.228346		25	33
												37	0.830253	0.228809		24.333	33
												38	0.856135	0.192682		24	32
												39	0.851429	0.220935		24	32
												40	0.82084	0.212135		24	32
												41	0.834286	0.219546		24	31
												42	0.847395	0.238072		24	31
												43	0.852437	0.293655		23	31
												44	0.830253	0.295507		23	31
												45	0.879328	0.344605		23	31
												46	0.928739	0.36591		23	31
												47	0.905882	0.402501		23	31
												48	0.902521	0.421954		23	30.667
												49	0.88	0.413154		23	30
												50	0.805042	0.366373		22.667	30
												51	0.88437	0.413154		22	30
												52	0.822521	0.364521		22	30
												53	0.83563	0.415934		22	30
												54	0.835294	0.424734		22	29.5
												55	0.843697	0.454841		22	29
												56	0.791261	0.433997		22	29
												57	0.797983	0.457156		22	29
												58	0.778151	0.443724		21.5	29
												59	0.769075	0.455304		21	29
												60	0.77479	0.459935		21	29
												61	0.759664	0.442334		21	28
												62	0.773782	0.478463		20.5	28
												63	0.846722	0.548402		20.5	28
												64	0.790253	0.609079		20.5	28
												65	0.808739	0.659565		20.5	28
												66	0.789243	0.721167		20	28
												67	0.792942	0.767485		20	28
												68	0.807058	0.840203		20	27
												69	0.790925	0.848077		19.5	27
												70	0.736471	0.821677		19.5	27
												71	0.792605	0.894395		19.5	26.5
												72	0.795967	0.920797		19.333	26
												73	0.73916	0.904586		19	26
												74	0.695126	0.880964		19	25.667
												75	0.716639	0.918943		19	25
												76	0.714286	0.902732		19	25
												77	0.823529	1.00093		19	25
												78	0.666554	0.838814		19	25
												79	0.723361	0.924502		19	24
												80	0.585882	0.798055		19	24
												81	0.673614	0.895786		18.5	24
												82	0.601008	0.801761		18.5	23
												83	0.609747	0.806392		18	23
												84	0.665546	0.846688		18	23
												85	0.581849	0.766096		18	23
												86	0.65916	0.823992		18	22.5
												87	0.537479	0.692913		17.667	22
												88	0.665546	0.892543		17.667	22
												89	0.614118	0.787865		17.5	22
												90	0.64	0.807318		17.5	22
												91	0.606722	0.748957		17.5	22
												92	0.681008	0.837888		17.5	22
												93	0.675967	0.825383		17.333	21.333
												94	0.650085	0.793424		17.333	21
												95	0.649075	0.827698		17.333	21
												96	0.64437	0.789718		17.333	20.5
												97	0.629579	0.805466		17	20.5
												98	0.647058	0.826309		17	20.5
												99	0.653782	0.831866		17	20
												100	0.580168	0.742937		17	20
												101	0.647731	0.809635		17	20
												102	0.647058	0.819361		17	20
												103	0.611093	0.759148		16.5	20
												104	0.508571	0.628069		16.5	20
												105	0.550925	0.701713		16.5	19.5
												106	0.605378	0.74618		16.333	19
												107	0.572437	0.69523		16.333	19
												108	0.661513	0.805929		16	19
												109	0.63395	0.76378		16	19
												110	0.627227	0.786013		16	18.5
																16	18.5
																16	18.333
																16	18
																16	18
																16	18
																16	17.75
																15.667	17.5
																15.5	17.5
																15.5	17.333
																15.333	17.2
																15	17
																15	17
																15	17
																15	17
																15	17
																15	17
																15	17
																15	17
																15	17
																15	17
																15	17
																14.8	17
																14.667	16.75
																14.667	16.5
																14.5	16.25
																14.5	16
																14.5	16
																14.333	16
																14.333	16
																14.333	16
																14	16
																14	16
																14	16
																14	16
																14	16
																14	15.667
																14	15.5
																14	15.5
																14	15.5
																14	15.333
																14	15.333
																14	15
																14	15
																14	15
																13.667	15
																13.667	15
																13.5	15
																13.5	15
																13.5	15
																13.5	15
																13.5	15
																13.5	15
																13.5	15
																13.4	14.667
																13.25	14.5
																13.25	14.5
																13.125	14.5
																13	14.5
																13	14.5
																13	14.333
																13	14
																13	14
																13	14
																13	14
																13	14
																12.75	14
																12.75	14
																12.75	14
																12.667	14
																12.667	14
																12.667	14
																12.667	14
																12.6	14
																12.6	14
																12.5	14
																12.5	14
																12.5	14
																12.5	13.667
																12.5	13.667
																12.5	13.5
																12.5	13.5
																12.5	13.5
																12.4	13.5
																12.4	13.5
																12.4	13.5
																12.333	13.5
																12.333	13.5
																12.333	13.333
																12.25	13.333
																12.25	13.333
																12.25	13.2
																12.2	13.167
																12	13
																12	13
																12	13
																12	13
																12	13
																12	13
																12	13
																12	13
																12	13
																12	13
																12	13
																12	13
																11.8	13
																11.8	13
																11.75	13
																11.75	13
																11.75	13
																11.75	13
																11.667	13
																11.667	12.667
																11.667	12.667
																11.5	12.667
																11.5	12.667
																11.5	12.5
																11.5	12.5
																11.5	12.25
																11.5	12.143
																11.5	12
																11.5	12
																11.5	12
																11.5	12
																11.333	12
																11.333	12
																11.333	12
																11.25	12
																11.25	12
																11.25	12
																11.2	12
																11	12
																11	12
																11	12
																11	12
																11	12
																11	12
																11	12
																11	12
																11	12
																11	12
																11	12
																11	12
																11	12
																11	11.5
																11	11.5
																11	11.5
																11	11.5
																11	11.5
																10.833	11.5
																10.75	11.333
																10.75	11.143
																10.75	11
																10.75	11
																10.667	11
																10.667	11
																10.667	11
																10.667	11
																10.667	11
																10.667	11
																10.667	11
																10.667	11
																10.6	11
																10.5	11
																10.5	11
																10.5	11
																10.5	11
																10.5	11
																10.5	11
																10.4	11
																10.4	11
																10.4	11
																10.333	11
																10.333	11
																10.333	11
																10.333	11
																10.333	10.8
																10.333	10.8
																10.333	10.75
																10.286	10.75
																10.25	10.667
																10.25	10.667
																10.25	10.667
																10.25	10.667
																10.25	10.667
																10.25	10.667
																10.25	10.5
																10.2	10.5
																10.2	10.5
																10.167	10.5
																10.167	10.5
																10	10.4
																10	10.333
																10	10.333
																10	10.333
																10	10.286
																10	10.25
																10	10
																10	10
																10	10
																10	10
																10	10
																10	10
																10	10
																10	10
																10	10
																10	10
																10	10
																10	10
																10	10
																10	10
																10	10
																10	10
																9.833	10
																9.833	10
																9.833	10
																9.8	10
																9.8	10
																9.8	10
																9.8	10
																9.75	10
																9.75	10
																9.75	10
																9.75	10
																9.714	10
																9.667	10
																9.667	10
																9.667	10
																9.667	10
																9.667	10
																9.667	10
																9.667	10
																9.667	10
																9.667	10
																9.667	10
																9.6	10
																9.6	10
																9.6	10
																9.6	10
																9.5	10
																9.5	10
																9.5	10
																9.5	10
																9.5	10
																9.5	10
																9.5	10
																9.5	10
																9.5	10
																9.5	9.857
																9.5	9.833
																9.5	9.75
																9.5	9.75
																9.5	9.75
																9.5	9.75
																9.5	9.75
																9.5	9.667
																9.4	9.667
																9.4	9.667
																9.4	9.571
																9.4	9.5
																9.4	9.5
																9.4	9.5
																9.357	9.5
																9.333	9.333
																9.333	9.333
																9.333	9.333
																9.333	9.25
																9.333	9.25
																9.333	9.25
																9.286	9
																9.286	9
																9.25	9
																9.25	9
																9.25	9
																9.25	9
																9.25	9
																9.25	9
																9.25	9
																9.25	9
																9.25	9
																9.25	9
																9.2	9
																9.2	9
																9.2	9
																9.2	9
																9.2	9
																9.167	9
																9.167	9
																9.143	9
																9.143	9
																9.125	9
																9	9
																9	9
																9	9
																9	9
																9	9
																9	9
																9	9
																9	9
																9	9
																9	9
																9	9
																9	9
																9	9
																9	9
																9	9
																9	9
																9	9
																9	9
																9	9
																9	9
																9	9
																9	9
																9	9
																9	9
																9	9
																9	9
																9	9
																9	9
																9	9
																9	8.857
																9	8.857
																9	8.8
																9	8.8
																9	8.8
																9	8.75
																9	8.75
																9	8.75
																9	8.667
																9	8.667
																8.875	8.667
																8.857	8.6
																8.833	8.6
																8.833	8.6
																8.8	8.571
																8.8	8.5
																8.8	8.5
																8.8	8.5
																8.8	8.5
																8.8	8.5
																8.778	8.5
																8.75	8.5
																8.75	8.5
																8.75	8.5
																8.75	8.5
																8.75	8.5
																8.75	8.5
																8.75	8.5
																8.75	8.4
																8.75	8.375
																8.75	8.333
																8.75	8.333
																8.75	8.333
																8.714	8.25
																8.667	8.25
																8.667	8.25
																8.667	8.2
																8.667	8.2
																8.667	8
																8.667	8
																8.667	8
																8.667	8
																8.667	8
																8.667	8
																8.667	8
																8.625	8
																8.6	8
																8.6	8
																8.6	8
																8.6	8
																8.6	8
																8.6	8
																8.6	8
																8.571	8
																8.571	8
																8.571	8
																8.571	8
																8.556	8
																8.5	8
																8.5	8
																8.5	8
																8.5	8
																8.5	8
																8.5	8
																8.5	8
																8.5	8
																8.5	8
																8.5	8
																8.5	8
																8.5	8
																8.5	8
																8.5	8
																8.5	8
																8.5	8
																8.5	8
																8.5	8
																8.5	8
																8.5	8
																8.5	8
																8.5	8
																8.5	8
																8.5	8
																8.5	8
																8.444	8
																8.4	8
																8.4	8
																8.4	8
																8.4	8
																8.4	8
																8.4	8
																8.333	8
																8.333	8
																8.333	8
																8.333	8
																8.333	8
																8.333	8
																8.333	8
																8.333	8
																8.333	8
																8.333	8
																8.333	8
																8.333	8
																8.333	8
																8.333	8
																8.333	8
																8.333	8
																8.333	8
																8.333	8
																8.333	8
																8.333	8
																8.333	8
																8.333	8
																8.333	8
																8.333	8
																8.286	8
																8.286	8
																8.286	8
																8.25	8
																8.25	8
																8.25	8
																8.25	8
																8.25	8
																8.25	8
																8.25	8
																8.25	8
																8.2	8
																8.2	8
																8.2	8
																8.2	8
																8.2	8
																8.2	8
																8.2	8
																8.2	8
																8.2	8
																8.167	8
																8.143	8
																8.143	8
																8.125	8
																8.111	8
																8	7.875
																8	7.833
																8	7.833
																8	7.8
																8	7.8
																8	7.8
																8	7.8
																8	7.8
																8	7.8
																8	7.8
																8	7.75
																8	7.75
																8	7.75
																8	7.75
																8	7.75
																8	7.667
																8	7.667
																8	7.667
																8	7.667
																8	7.667
																8	7.667
																8	7.625
																8	7.6
																8	7.6
																8	7.6
																8	7.571
																8	7.571
																8	7.5
																8	7.5
																8	7.5
																8	7.5
																8	7.5
																8	7.5
																8	7.5
																8	7.5
																8	7.5
																8	7.5
																8	7.5
																8	7.5
																8	7.5
																8	7.5
																8	7.5
																8	7.429
																8	7.429
																8	7.4
																8	7.4
																8	7.4
																8	7.4
																8	7.357
																8	7.333
																8	7.333
																8	7.333
																8	7.333
																8	7.333
																8	7.333
																8	7.333
																8	7.333
																8	7.333
																8	7.267
																8	7.25
																8	7.25
																8	7.25
																8	7.25
																8	7.25
																8	7.25
																8	7.25
																8	7.25
																8	7.25
																8	7.2
																8	7.2
																8	7.2
																8	7.2
																8	7.2
																8	7.167
																8	7.143
																8	7.143
																8	7.125
																8	7.125
																8	7.083
																8	7
																8	7
																8	7
																8	7
																8	7
																8	7
																8	7
																8	7
																7.833	7
																7.833	7
																7.833	7
																7.833	7
																7.833	7
																7.833	7
																7.8	7
																7.8	7
																7.8	7
																7.8	7
																7.8	7
																7.8	7
																7.8	7
																7.8	7
																7.8	7
																7.8	7
																7.8	7
																7.778	7
																7.778	7
																7.75	7
																7.75	7
																7.75	7
																7.75	7
																7.75	7
																7.75	7
																7.75	7
																7.75	7
																7.75	7
																7.75	7
																7.75	7
																7.75	7
																7.75	7
																7.75	7
																7.75	7
																7.75	7
																7.75	7
																7.667	7
																7.667	7
																7.667	7
																7.667	7
																7.667	7
																7.667	7
																7.667	7
																7.667	7
																7.667	7
																7.667	7
																7.667	7
																7.667	7
																7.667	7
																7.667	7
																7.667	7
																7.667	7
																7.667	7
																7.667	7
																7.667	7
																7.667	7
																7.667	7
																7.667	7
																7.667	7
																7.667	7
																7.667	7
																7.667	7
																7.667	7
																7.667	7
																7.667	7
																7.667	7
																7.667	7
																7.667	7
																7.667	7
																7.667	7
																7.667	7
																7.667	7
																7.667	7
																7.667	7
																7.6	7
																7.6	7
																7.6	7
																7.6	7
																7.6	7
																7.6	7
																7.6	7
																7.6	7
																7.6	7
																7.571	7
																7.571	7
																7.571	7
																7.571	7
																7.556	7
																7.556	7
																7.556	7
																7.545	7
																7.5	7
																7.5	7
																7.5	7
																7.5	7
																7.5	7
																7.5	7
																7.5	7
																7.5	7
																7.5	7
																7.5	7
																7.5	7
																7.5	7
																7.5	7
																7.5	7
																7.5	7
																7.5	7
																7.5	7
																7.5	7
																7.5	7
																7.5	7
																7.5	7
																7.5	7
																7.5	6.875
																7.5	6.857
																7.5	6.8
																7.5	6.8
																7.5	6.8
																7.5	6.8
																7.5	6.8
																7.5	6.8
																7.5	6.75
																7.5	6.75
																7.5	6.75
																7.5	6.75
																7.5	6.75
																7.5	6.714
																7.5	6.714
																7.5	6.714
																7.5	6.714
																7.5	6.667
																7.5	6.667
																7.5	6.667
																7.5	6.667
																7.5	6.667
																7.5	6.6
																7.5	6.6
																7.5	6.6
																7.5	6.6
																7.5	6.6
																7.5	6.6
																7.444	6.571
																7.444	6.5
																7.444	6.5
																7.429	6.5
																7.429	6.5
																7.417	6.5
																7.4	6.5
																7.4	6.5
																7.4	6.5
																7.4	6.5
																7.4	6.5
																7.4	6.5
																7.4	6.5
																7.4	6.5
																7.4	6.5
																7.4	6.5
																7.4	6.5
																7.375	6.5
																7.375	6.5
																7.375	6.5
																7.375	6.5
																7.333	6.5
																7.333	6.5
																7.333	6.5
																7.333	6.5
																7.333	6.5
																7.333	6.5
																7.333	6.5
																7.333	6.5
																7.333	6.5
																7.333	6.5
																7.333	6.5
																7.333	6.5
																7.333	6.5
																7.333	6.5
																7.333	6.5
																7.333	6.5
																7.333	6.5
																7.333	6.5
																7.333	6.4
																7.333	6.4
																7.333	6.4
																7.333	6.4
																7.333	6.375
																7.333	6.333
																7.333	6.333
																7.333	6.333
																7.333	6.333
																7.333	6.333
																7.333	6.333
																7.333	6.3
																7.333	6.3
																7.333	6.286
																7.333	6.286
																7.333	6.25
																7.333	6.25
																7.333	6.214
																7.333	6.2
																7.333	6.2
																7.333	6.2
																7.333	6.2
																7.333	6.2
																7.3	6.167
																7.286	6.167
																7.286	6.167
																7.286	6.167
																7.286	6.143
																7.286	6.143
																7.286	6.111
																7.286	6.091
																7.273	6
																7.25	6
																7.25	6
																7.25	6
																7.25	6
																7.25	6
																7.25	6
																7.25	6
																7.25	6
																7.25	6
																7.25	6
																7.25	6
																7.25	6
																7.25	6
																7.25	6
																7.25	6
																7.25	6
																7.25	6
																7.25	6
																7.25	6
																7.25	6
																7.25	6
																7.222	6
																7.222	6
																7.214	6
																7.2	6
																7.2	6
																7.2	6
																7.2	6
																7.2	6
																7.2	6
																7.2	6
																7.2	6
																7.2	6
																7.2	6
																7.2	6
																7.2	6
																7.2	6
																7.2	6
																7.2	6
																7.2	6
																7.2	6
																7.2	6
																7.2	6
																7.2	6
																7.2	6
																7.2	6
																7.167	6
																7.167	6
																7.167	6
																7.167	6
																7.167	6
																7.167	6
																7.143	6
																7.143	6
																7.143	6
																7.143	6
																7.143	6
																7.143	6
																7.143	6
																7.143	6
																7.125	6
																7.125	6
																7.125	6
																7.111	6
																7	6
																7	6
																7	6
																7	6
																7	6
																7	6
																7	6
																7	6
																7	6
																7	6
																7	6
																7	6
																7	6
																7	6
																7	6
																7	6
																7	6
																7	6
																7	6
																7	6
																7	6
																7	6
																7	6
																7	6
																7	6
																7	6
																7	6
																7	6
																7	6
																7	6
																7	6
																7	6
																7	6
																7	6
																7	6
																7	6
																7	6
																7	6
																7	6
																7	6
																7	6
																7	6
																7	6
																7	6
																7	6
																7	6
																7	6
																7	6
																7	6
																7	6
																7	6
																7	6
																7	6
																7	6
																7	6
																7	6
																7	6
																7	6
																7	6
																7	6
																7	6
																7	6
																7	5.933
																7	5.917
																7	5.875
																7	5.875
																7	5.875
																7	5.857
																7	5.833
																7	5.833
																7	5.833
																7	5.833
																7	5.833
																7	5.8
																7	5.8
																7	5.8
																7	5.8
																7	5.8
																7	5.778
																7	5.75
																7	5.75
																7	5.75
																7	5.75
																7	5.75
																7	5.75
																7	5.75
																7	5.75
																7	5.75
																7	5.727
																7	5.706
																7	5.667
																7	5.667
																7	5.667
																7	5.667
																7	5.667
																7	5.667
																7	5.667
																7	5.667
																7	5.667
																7	5.667
																7	5.667
																7	5.667
																7	5.667
																7	5.667
																7	5.667
																7	5.667
																7	5.667
																7	5.667
																7	5.667
																7	5.667
																7	5.667
																7	5.667
																7	5.667
																7	5.667
																7	5.667
																7	5.667
																7	5.667
																7	5.6
																7	5.6
																7	5.6
																7	5.6
																7	5.6
																7	5.571
																7	5.571
																7	5.571
																7	5.571
																7	5.5
																7	5.5
																7	5.5
																7	5.5
																7	5.5
																7	5.5
																7	5.5
																7	5.5
																7	5.5
																7	5.5
																7	5.5
																7	5.5
																7	5.5
																7	5.5
																7	5.5
																7	5.5
																7	5.5
																7	5.5
																7	5.5
																7	5.5
																7	5.5
																7	5.5
																6.889	5.5
																6.889	5.5
																6.889	5.5
																6.889	5.5
																6.875	5.5
																6.875	5.5
																6.875	5.5
																6.875	5.5
																6.875	5.5
																6.875	5.5
																6.857	5.5
																6.857	5.5
																6.857	5.5
																6.857	5.5
																6.857	5.5
																6.857	5.5
																6.857	5.5
																6.857	5.5
																6.857	5.5
																6.857	5.5
																6.833	5.5
																6.833	5.5
																6.833	5.5
																6.833	5.5
																6.833	5.5
																6.833	5.5
																6.833	5.5
																6.833	5.5
																6.833	5.5
																6.833	5.5
																6.833	5.5
																6.833	5.5
																6.833	5.5
																6.833	5.5
																6.833	5.5
																6.833	5.5
																6.833	5.5
																6.818	5.5
																6.818	5.5
																6.8	5.5
																6.8	5.5
																6.8	5.5
																6.8	5.5
																6.8	5.5
																6.8	5.5
																6.8	5.5
																6.8	5.5
																6.8	5.5
																6.8	5.5
																6.8	5.5
																6.8	5.5
																6.8	5.5
																6.8	5.5
																6.8	5.5
																6.8	5.5
																6.8	5.5
																6.8	5.5
																6.8	5.5
																6.8	5.5
																6.8	5.5
																6.8	5.455
																6.8	5.429
																6.8	5.429
																6.778	5.429
																6.778	5.4
																6.778	5.4
																6.778	5.4
																6.778	5.4
																6.75	5.375
																6.75	5.375
																6.75	5.333
																6.75	5.333
																6.75	5.333
																6.75	5.333
																6.75	5.333
																6.75	5.333
																6.75	5.333
																6.75	5.333
																6.75	5.333
																6.75	5.333
																6.75	5.333
																6.75	5.333
																6.75	5.333
																6.75	5.333
																6.75	5.333
																6.75	5.333
																6.75	5.333
																6.75	5.333
																6.75	5.333
																6.75	5.333
																6.75	5.333
																6.75	5.333
																6.75	5.333
																6.75	5.333
																6.75	5.333
																6.75	5.333
																6.75	5.333
																6.75	5.333
																6.75	5.333
																6.75	5.333
																6.75	5.333
																6.75	5.333
																6.75	5.333
																6.733	5.333
																6.714	5.333
																6.714	5.333
																6.714	5.333
																6.714	5.333
																6.714	5.333
																6.714	5.333
																6.714	5.333
																6.714	5.333
																6.714	5.333
																6.714	5.333
																6.714	5.333
																6.714	5.333
																6.714	5.333
																6.7	5.3
																6.7	5.286
																6.7	5.286
																6.667	5.286
																6.667	5.286
																6.667	5.286
																6.667	5.25
																6.667	5.25
																6.667	5.25
																6.667	5.25
																6.667	5.25
																6.667	5.25
																6.667	5.25
																6.667	5.25
																6.667	5.25
																6.667	5.25
																6.667	5.25
																6.667	5.222
																6.667	5.2
																6.667	5.2
																6.667	5.2
																6.667	5.2
																6.667	5.2
																6.667	5.2
																6.667	5.2
																6.667	5.2
																6.667	5.2
																6.667	5.2
																6.667	5.2
																6.667	5.2
																6.667	5.167
																6.667	5.167
																6.667	5.167
																6.667	5.167
																6.667	5.167
																6.667	5.15
																6.667	5.143
																6.667	5.143
																6.667	5.143
																6.667	5.143
																6.667	5.143
																6.667	5.125
																6.667	5.125
																6.667	5.083
																6.667	5.059
																6.667	5.059
																6.667	5
																6.667	5
																6.667	5
																6.667	5
																6.667	5
																6.667	5
																6.667	5
																6.667	5
																6.667	5
																6.667	5
																6.667	5
																6.667	5
																6.667	5
																6.667	5
																6.667	5
																6.667	5
																6.667	5
																6.667	5
																6.667	5
																6.667	5
																6.667	5
																6.667	5
																6.667	5
																6.667	5
																6.667	5
																6.667	5
																6.667	5
																6.636	5
																6.625	5
																6.625	5
																6.625	5
																6.625	5
																6.625	5
																6.625	5
																6.625	5
																6.625	5
																6.615	5
																6.6	5
																6.6	5
																6.6	5
																6.6	5
																6.6	5
																6.6	5
																6.6	5
																6.6	5
																6.6	5
																6.6	5
																6.6	5
																6.6	5
																6.6	5
																6.6	5
																6.6	5
																6.6	5
																6.6	5
																6.6	5
																6.6	5
																6.6	5
																6.6	5
																6.6	5
																6.6	5
																6.6	5
																6.6	5
																6.6	5
																6.6	5
																6.6	5
																6.6	5
																6.583	5
																6.571	5
																6.571	5
																6.571	5
																6.571	5
																6.571	5
																6.571	5
																6.571	5
																6.571	5
																6.571	5
																6.571	5
																6.571	5
																6.571	5
																6.556	5
																6.556	5
																6.556	5
																6.556	5
																6.545	5
																6.5	5
																6.5	5
																6.5	5
																6.5	5
																6.5	5
																6.5	5
																6.5	5
																6.5	5
																6.5	5
																6.5	5
																6.5	5
																6.5	5
																6.5	5
																6.5	5
																6.5	5
																6.5	5
																6.5	5
																6.5	5
																6.5	5
																6.5	5
																6.5	5
																6.5	5
																6.5	5
																6.5	5
																6.5	5
																6.5	5
																6.5	5
																6.5	5
																6.5	5
																6.5	5
																6.5	5
																6.5	5
																6.5	5
																6.5	5
																6.5	5
																6.5	5
																6.5	5
																6.5	5
																6.5	5
																6.5	5
																6.5	5
																6.5	5
																6.5	5
																6.5	5
																6.5	5
																6.5	5
																6.5	5
																6.5	5
																6.5	5
																6.5	5
																6.5	5
																6.5	5
																6.5	5
																6.5	5
																6.5	5
																6.5	5
																6.5	5
																6.5	5
																6.5	5
																6.5	5
																6.5	5
																6.5	5
																6.5	5
																6.5	5
																6.5	5
																6.5	5
																6.5	5
																6.5	5
																6.5	5
																6.5	5
																6.5	5
																6.5	5
																6.5	5
																6.5	5
																6.5	5
																6.5	5
																6.5	5
																6.5	5
																6.5	5
																6.5	5
																6.5	5
																6.5	5
																6.5	5
																6.5	5
																6.5	5
																6.5	5
																6.5	5
																6.5	5
																6.5	5
																6.5	5
																6.5	5
																6.5	5
																6.5	5
																6.5	5
																6.5	5
																6.5	5
																6.5	5
																6.5	5
																6.5	5
																6.5	5
																6.5	5
																6.5	5
																6.5	5
																6.5	5
																6.5	5
																6.5	5
																6.5	5
																6.5	5
																6.5	5
																6.5	5
																6.5	5
																6.5	5
																6.471	5
																6.462	5
																6.462	5
																6.462	5
																6.455	5
																6.45	5
																6.444	5
																6.444	5
																6.444	5
																6.444	5
																6.429	5
																6.429	5
																6.429	5
																6.429	5
																6.429	5
																6.429	5
																6.429	5
																6.429	5
																6.429	5
																6.429	5
																6.429	5
																6.429	5
																6.429	5
																6.429	5
																6.429	5
																6.429	5
																6.429	5
																6.429	5
																6.429	5
																6.4	5
																6.4	5
																6.4	5
																6.4	5
																6.4	5
																6.4	5
																6.4	5
																6.4	5
																6.4	5
																6.4	5
																6.4	5
																6.4	5
																6.4	5
																6.4	5
																6.4	5
																6.4	5
																6.4	5
																6.4	5
																6.4	5
																6.4	5
																6.4	5
																6.4	5
																6.4	5
																6.4	5
																6.4	5
																6.4	4.929
																6.4	4.917
																6.4	4.917
																6.4	4.9
																6.4	4.9
																6.4	4.9
																6.4	4.9
																6.4	4.889
																6.4	4.889
																6.4	4.875
																6.4	4.857
																6.4	4.857
																6.4	4.857
																6.4	4.857
																6.4	4.833
																6.4	4.833
																6.4	4.833
																6.375	4.833
																6.375	4.833
																6.375	4.833
																6.375	4.833
																6.375	4.833
																6.375	4.818
																6.375	4.818
																6.375	4.812
																6.375	4.8
																6.375	4.8
																6.375	4.8
																6.364	4.8
																6.364	4.8
																6.364	4.8
																6.364	4.8
																6.364	4.8
																6.333	4.8
																6.333	4.8
																6.333	4.8
																6.333	4.8
																6.333	4.781
																6.333	4.778
																6.333	4.778
																6.333	4.75
																6.333	4.75
																6.333	4.75
																6.333	4.75
																6.333	4.75
																6.333	4.75
																6.333	4.75
																6.333	4.75
																6.333	4.75
																6.333	4.75
																6.333	4.75
																6.333	4.75
																6.333	4.75
																6.333	4.75
																6.333	4.75
																6.333	4.75
																6.333	4.75
																6.333	4.75
																6.333	4.727
																6.333	4.727
																6.333	4.714
																6.333	4.714
																6.333	4.714
																6.333	4.714
																6.333	4.714
																6.333	4.714
																6.333	4.7
																6.333	4.696
																6.333	4.667
																6.333	4.667
																6.333	4.667
																6.333	4.667
																6.333	4.667
																6.333	4.667
																6.333	4.667
																6.333	4.667
																6.333	4.667
																6.333	4.667
																6.333	4.667
																6.333	4.667
																6.333	4.667
																6.333	4.667
																6.333	4.667
																6.333	4.667
																6.333	4.667
																6.333	4.667
																6.333	4.667
																6.333	4.667
																6.333	4.667
																6.333	4.667
																6.333	4.667
																6.333	4.667
																6.333	4.667
																6.333	4.667
																6.333	4.667
																6.333	4.667
																6.333	4.667
																6.333	4.667
																6.333	4.667
																6.333	4.667
																6.333	4.667
																6.333	4.667
																6.333	4.667
																6.333	4.667
																6.333	4.667
																6.333	4.667
																6.333	4.667
																6.333	4.667
																6.333	4.667
																6.333	4.667
																6.333	4.667
																6.333	4.667
																6.333	4.667
																6.333	4.667
																6.333	4.667
																6.333	4.667
																6.333	4.667
																6.333	4.667
																6.333	4.667
																6.333	4.667
																6.333	4.667
																6.333	4.667
																6.333	4.667
																6.333	4.667
																6.333	4.667
																6.333	4.667
																6.333	4.667
																6.333	4.667
																6.333	4.667
																6.333	4.667
																6.333	4.667
																6.333	4.667
																6.333	4.667
																6.333	4.667
																6.333	4.667
																6.333	4.667
																6.333	4.667
																6.308	4.667
																6.3	4.667
																6.3	4.667
																6.3	4.667
																6.3	4.667
																6.286	4.667
																6.286	4.667
																6.286	4.667
																6.286	4.667
																6.286	4.667
																6.286	4.667
																6.286	4.667
																6.286	4.667
																6.286	4.667
																6.286	4.667
																6.286	4.667
																6.286	4.667
																6.286	4.667
																6.286	4.667
																6.286	4.636
																6.286	4.615
																6.286	4.6
																6.273	4.6
																6.267	4.6
																6.25	4.6
																6.25	4.6
																6.25	4.6
																6.25	4.6
																6.25	4.6
																6.25	4.6
																6.25	4.6
																6.25	4.6
																6.25	4.6
																6.25	4.6
																6.25	4.6
																6.25	4.6
																6.25	4.6
																6.25	4.571
																6.25	4.571
																6.25	4.571
																6.25	4.571
																6.25	4.571
																6.25	4.571
																6.25	4.556
																6.25	4.556
																6.25	4.556
																6.25	4.556
																6.25	4.545
																6.25	4.545
																6.25	4.545
																6.25	4.533
																6.25	4.533
																6.25	4.522
																6.25	4.5
																6.25	4.5
																6.25	4.5
																6.25	4.5
																6.25	4.5
																6.25	4.5
																6.25	4.5
																6.25	4.5
																6.25	4.5
																6.25	4.5
																6.25	4.5
																6.25	4.5
																6.25	4.5
																6.25	4.5
																6.25	4.5
																6.25	4.5
																6.25	4.5
																6.25	4.5
																6.25	4.5
																6.25	4.5
																6.25	4.5
																6.25	4.5
																6.25	4.5
																6.25	4.5
																6.25	4.5
																6.25	4.5
																6.25	4.5
																6.25	4.5
																6.25	4.5
																6.222	4.5
																6.222	4.5
																6.222	4.5
																6.222	4.5
																6.222	4.5
																6.222	4.5
																6.214	4.5
																6.2	4.5
																6.2	4.5
																6.2	4.5
																6.2	4.5
																6.2	4.5
																6.2	4.5
																6.2	4.5
																6.2	4.5
																6.2	4.5
																6.2	4.5
																6.2	4.5
																6.2	4.5
																6.2	4.5
																6.2	4.5
																6.2	4.5
																6.2	4.5
																6.2	4.5
																6.2	4.5
																6.2	4.5
																6.2	4.5
																6.2	4.5
																6.2	4.5
																6.2	4.5
																6.2	4.5
																6.2	4.5
																6.2	4.5
																6.2	4.5
																6.2	4.5
																6.2	4.5
																6.2	4.5
																6.2	4.5
																6.2	4.5
																6.2	4.5
																6.2	4.5
																6.2	4.5
																6.2	4.5
																6.2	4.5
																6.2	4.5
																6.2	4.5
																6.2	4.5
																6.2	4.5
																6.2	4.5
																6.182	4.5
																6.182	4.5
																6.182	4.5
																6.182	4.5
																6.167	4.5
																6.167	4.5
																6.167	4.5
																6.167	4.5
																6.167	4.5
																6.167	4.5
																6.167	4.5
																6.167	4.5
																6.167	4.5
																6.167	4.5
																6.167	4.5
																6.167	4.5
																6.167	4.5
																6.167	4.5
																6.167	4.5
																6.167	4.5
																6.167	4.5
																6.167	4.5
																6.167	4.5
																6.167	4.5
																6.167	4.5
																6.167	4.5
																6.167	4.5
																6.167	4.5
																6.167	4.5
																6.167	4.5
																6.167	4.5
																6.167	4.5
																6.167	4.5
																6.154	4.5
																6.143	4.5
																6.143	4.5
																6.143	4.5
																6.143	4.5
																6.143	4.5
																6.143	4.5
																6.143	4.5
																6.143	4.5
																6.143	4.5
																6.143	4.5
																6.143	4.5
																6.143	4.5
																6.143	4.5
																6.143	4.5
																6.143	4.5
																6.143	4.5
																6.143	4.5
																6.143	4.5
																6.143	4.5
																6.143	4.5
																6.143	4.5
																6.143	4.5
																6.143	4.5
																6.125	4.5
																6.125	4.5
																6.125	4.5
																6.125	4.5
																6.125	4.5
																6.125	4.5
																6.125	4.5
																6.125	4.5
																6.125	4.5
																6.125	4.5
																6.125	4.5
																6.125	4.5
																6.125	4.5
																6.125	4.5
																6.125	4.5
																6.125	4.5
																6.125	4.5
																6.125	4.5
																6.125	4.5
																6.111	4.5
																6.111	4.5
																6.111	4.5
																6.111	4.5
																6.111	4.5
																6.111	4.5
																6.111	4.5
																6.111	4.5
																6.111	4.5
																6.111	4.5
																6.1	4.5
																6.1	4.5
																6.1	4.5
																6.1	4.5
																6.1	4.5
																6.091	4.5
																6.083	4.5
																6.077	4.5
																6.077	4.5
																6	4.5
																6	4.5
																6	4.5
																6	4.5
																6	4.5
																6	4.5
																6	4.5
																6	4.5
																6	4.5
																6	4.5
																6	4.5
																6	4.5
																6	4.5
																6	4.5
																6	4.5
																6	4.5
																6	4.5
																6	4.5
																6	4.5
																6	4.5
																6	4.5
																6	4.5
																6	4.5
																6	4.5
																6	4.5
																6	4.5
																6	4.5
																6	4.5
																6	4.5
																6	4.5
																6	4.5
																6	4.5
																6	4.5
																6	4.5
																6	4.5
																6	4.5
																6	4.5
																6	4.5
																6	4.5
																6	4.5
																6	4.5
																6	4.5
																6	4.5
																6	4.5
																6	4.5
																6	4.5
																6	4.5
																6	4.5
																6	4.5
																6	4.5
																6	4.5
																6	4.5
																6	4.5
																6	4.5
																6	4.5
																6	4.5
																6	4.5
																6	4.5
																6	4.5
																6	4.5
																6	4.5
																6	4.5
																6	4.5
																6	4.5
																6	4.5
																6	4.5
																6	4.5
																6	4.5
																6	4.5
																6	4.5
																6	4.5
																6	4.5
																6	4.5
																6	4.5
																6	4.5
																6	4.5
																6	4.5
																6	4.5
																6	4.5
																6	4.5
																6	4.5
																6	4.5
																6	4.5
																6	4.5
																6	4.5
																6	4.5
																6	4.5
																6	4.5
																6	4.5
																6	4.5
																6	4.5
																6	4.5
																6	4.5
																6	4.5
																6	4.5
																6	4.5
																6	4.5
																6	4.5
																6	4.5
																6	4.5
																6	4.5
																6	4.5
																6	4.5
																6	4.5
																6	4.5
																6	4.5
																6	4.5
																6	4.5
																6	4.5
																6	4.5
																6	4.5
																6	4.5
																6	4.5
																6	4.5
																6	4.5
																6	4.5
																6	4.5
																6	4.5
																6	4.5
																6	4.5
																6	4.5
																6	4.5
																6	4.5
																6	4.5
																6	4.5
																6	4.5
																6	4.5
																6	4.5
																6	4.5
																6	4.5
																6	4.5
																6	4.5
																6	4.5
																6	4.5
																6	4.5
																6	4.5
																6	4.5
																6	4.5
																6	4.5
																6	4.5
																6	4.5
																6	4.5
																6	4.5
[truncated: 730,135+ more rows]
